# Supplementary material for: The BrainMap strategy for standardization, sharing, and meta-analysis of neuroimaging data
Source: BMC Res Notes. 2011 Sep 9;4:349. doi: 10.1186/1756-0500-4-349 (PMC3180707; doi:10.1186/1756-0500-4-349)
Supplement: Additional file 4 — BrainMap GingerALE Coordinate File. This file is an example of a BrainMap-formatted text file of coordinates that can be read and analyzed using GingerALE. [file 1756-0500-4-349-S4.TXT]

// Reference=Talairach
// Hui, 2000: Acupuncture vs. Tactile Stimulation, Increases
// Subjects=13
56	-15	50
-59	-18	43
59	-21	21
-50	-18	18

// Li, 2003: Conventional Acupuncture > Rest, Activations
// Subjects=20
-5.12	-82.33	10.8
2.3	-77.71	11.37
15.36	-62.35	7.64
45.18	15.75	15.54

// Li, 2003: Electro-Acupuncture 2 Hz > Rest
// Subjects=20
2.28	-77.88	13.15
-6	-68.35	12.11
-56.89	-63.43	11.72
49.74	15.21	20.97

// Li, 2003: Electro-Acupuncture 20 Hz > Rest
// Subjects=20
-10.58	-77.12	5.8
-5.06	-86.46	5.01
-10.68	-88.82	10.1
2.35	-86.5	5.13

// Li, 2003: Stimulation of SJ 8
// Subjects=18
43.24	7.79	20.16
35.88	26.46	21.8

// Li, 2003: Stimulation of Du 15
// Subjects=18
-58.69	-43.85	13.54
57.02	-31.41	16.68

// Yoo, 2004: Real Acupuncture vs. Rest
// Subjects=12
-52.5	-28.63	40.31
-37.95	-2.74	-3.83
43.5	5.13	-0.81
-4.25	16.86	44.54
-53.95	-12.87	13.86
46.13	-11.5	5.77
-54.12	-50.66	15.68
53.23	-52.15	17.35
-49.95	13.07	-1.64
51.82	2.3	-0.93
-44.32	-50.79	45.56
-54.07	-23.82	20.02
-52.21	-23.74	19.16
-12.29	-20.28	11.16
0.8	-65.94	-12.77
-0.81	-46.84	-25.4
-21.34	-68.1	-18.75
21.2	-63.92	-14.93
-22.26	-57.09	-15.92
-23.18	-57.93	-16.92

// Yoo, 2004: Real Acupuncture vs. Sham Acupuncture
// Subjects=12
-43.89	-20.23	21.44
-25.01	49.16	13.02
-0.32	13.93	26.31
-11.3	-19.85	6.71
-2	-67.97	-11.2
1.06	-43.97	-24
-4.48	-56.63	-30.89
-6.28	-54.41	-34.32
-23.2	-69.02	-18.87
-17.59	-51.26	-17.99

// Yoo, 2004: Real Acupuncture vs. Tactile Stimulation
// Subjects=12
-23.23	52.27	19.65
55.16	-47.91	12.38
-3.79	28.47	12.32
-4.45	-54.12	39.61
2.03	-54.15	39.72
-10.37	-23.41	4.59
-2.02	-65.35	-9.15
-2.66	-44.97	-25.25
-3.56	-59.43	-31.14
-5.38	-59.16	-33.85
-22.28	-68.18	-17.87
21.24	-62.73	-17.52
17.53	-55.43	-15.09

// Napadow, 2005: Manual, Increases
// Subjects=13
38	3	5
-37	9	-1
34	-21	8
-36	-3	-1
5	-13	10
-6	-16	9
30	58	19
-26	54	22
52	41	5
-53	41	17
52	-35	32
-55	-35	37
52	-27	22
-53	-27	25

// Napadow, 2005: 2-Hz Electroacupuncture, Increases
// Subjects=13
34	25	-6
5	14	39
-7	10	32
2	-8	44
33	13	7
-33	17	4
37	-2	-3
-38	-5	2
-21	0	8
3	-6	11
25	55	29
-20	55	28
4	52	41
-2	25	44
58	15	22
-53	12	11
55	-44	35
-51	-43	26
2	-23	-24
-5	-42	69
49	-27	23
-45	-27	23

// Napadow, 2005: 100-Hz Electroacupuncture, Increases
// Subjects=13
-4	11	36
34	13	5
-32	-17	10
27	55	25
-37	55	8
4	9	51
-2	10	55
53	9	25
-40	25	41
46	-47	38
-53	-44	28
-10	-41	69
56	-27	26
-51	-27	22

// Hui, 2005: Deqi Only, Activations
// Subjects=11
4	-47	60
-7	-36	59
60	-23	27
-62	-14	14
2	-23	-7
-2	-22	-6

// Lai, 2009: True Acupuncture vs. Overt Acupuncture
// Subjects=18
15.01	-61.09	48.91
32.33	-91.17	1.46
3.08	-90.34	22.76
-53.48	-34.52	2.35
-48.15	-46.94	20.33
39.96	15.11	21.05
36.26	8.07	16.02
-42.02	-3.85	-7.72
-51.35	3.83	-6.72
-42.1	-10.34	-3.31
-57.29	-20.37	12.23
-55.26	-15.8	1.04
-9.03	-67.37	25.9
-10.99	-75.85	30.54
-17.87	-28	-2.62
54.48	-40.21	38.84
-50.45	-46.05	53.92
-35.02	0.14	31.37

// Lai, 2009: True Acupuncture vs. Sham Acupuncture
// Subjects=18
-64.78	-22.24	11.83
-52.72	-34.61	16.14
-23.11	-42.89	-34.88
-21.24	-39.09	-34.28
-33.37	-44.45	-37.45
-40.27	-10.8	-0.11
-32.5	-61.93	-37.92
-30.49	-47.37	-44.32

// Wu, 2008: Regions Showing Signal Increase In Healthy Children
// Subjects=10
4.58	9.37	7.79
-6.56	14.93	3.28
40.82	-33.43	13
-3.87	-20.98	2.22
10.16	-29.34	-0.96
4.59	-54.16	-11.28
-29.22	-38.89	5.08

// Chae, 2009: Verum Acupuncture > Sham Acupuncture
// Subjects=10
17.21	26.27	34.08
-19.81	-4.69	25.12
-23.4	13.55	21.38
-18.04	-56.44	15.74
-8.61	-48.83	4.91
26.72	-46.86	-6.92
-28.7	-35.72	-13.1
-5.24	-64.07	26.05
5.92	-60.98	22.92
-10.29	-63.09	-12.68

// Liu, 2009: GB37 Acupuncture vs. Rest
// Subjects=28
-15.21	21.6	34.89
4.44	48.72	26.08
-39.87	-12.4	-1.17
37.86	-12.8	0.1
-25.79	-9.21	-15.05

// Liu, 2009: KI8 Acupuncture vs. Rest
// Subjects=28
-43	-56.13	13.55
50.46	-56.62	15.08
27.42	-80.52	0.72
-4.3	-78.54	20.19
9.68	-87.06	10.61
-40.2	-58.68	10.65
3.91	-76.75	30.4

// Liu, 2009: GB37 Acupuncture vs. K18 Acupuncture
// Subjects=28
-3.83	46.4	21.22
4.36	35.33	28.42
-4.27	-51.88	26.32
1.4	-61.95	13.75
-12.29	-53.21	1.73
37.58	-65.17	6.85
