# Supplementary material for: The BrainMap strategy for standardization, sharing, and meta-analysis of neuroimaging data
Source: BMC Res Notes. 2011 Sep 9;4:349. doi: 10.1186/1756-0500-4-349 (PMC3180707; doi:10.1186/1756-0500-4-349)
Supplement: Additional file 5 — Gzipped NIfTI Image File of the Left Amygdala for Arbitrary-Shaped ROI Search in Sleuth. This file is an example of a BrainMap-formatted image file that can be used for arbitrary-shaped ROI searches in Sleuth. [file 1756-0500-4-349-S5.GZ]

Archive with 1 entries (1 files):
- 1756-0500-4-349-S5
